# Supplementary material for: A New Member of the Growing Family of Contact-Dependent Growth Inhibition Systems in Xenorhabdus doucetiae
Source: PLoS One. 2016 Dec 1;11(12):e0167443. doi: 10.1371/journal.pone.0167443 (PMC5131962; doi:10.1371/journal.pone.0167443)
Supplement: S2 Table — (XLSX) [file pone.0167443.s002.xlsx]

## Sheet: Accession numbers
Table S2: accession number of the protein sequences used in phylogenetic analyses
bacterial name	strain	Protein	Accession number
Xenorhabdus doucetiae	FRM16	CdiC	CDG16821.1
Xenorhabdus cabanillasii	JM26	CdiC	WP_038259308 (locus2)
Xenorhabdus cabanillasii	JM26	CdiC	WP_038263742 (locus 1)
Xenorhabdus bovienii	SS-2004	CdiC	WP_012988453
Verminephrobacter aporrectodeae subsp. tuberculatae	At4	CdiC	WP_010104511
Trabulsiella guamensis	ATCC 49490	CdiC	WP_038163267
Tatumella ptyseos	ATCC 33301	CdiC	KFD22548
Serratia symbiotica	CWBI-2.3T	CdiC	WP_040265639
Serratia sp.	Ag1	CdiC	WP_037393767
Serratia plymuthica	PRI-2C	CdiC	WP_006320656
Serratia liquefaciens	ATCC27592	CdiC	WP_020828639
Serratia grimesii	A2	CdiC	WP_037416883
Raoultella terrigena	R1 Gly	CdiC	WP_045857297
Raoultella planticola	FDAARGOS_64	CdiC	KGZ18040
Raoultella ornithinolytica	S12	CdiC	WP_041147100
Ralstonia solanacearum	ND	CdiC	WP_014631657
Ralstonia solanacearum	ND	CdiC	WP_016724548
Pseudomonas syringae	ND	CdiC	WP_007253148
Pseudomonas sp.	P818	CdiC	WP_024310189
Pseudomonas putida	ND	CdiC	WP_043861312
Pseudomonas poae	ND	CdiC	WP_015372902
Pseudomonas monteilii	ND	CdiC	WP_016714434
Pseudomonas fulva	ND	CdiC	WP_042553475
Pseudomonas fluorescens	ND	CdiC	WP_042728505
Pectobacterium sp.	ND	CdiC	WP_039299349
Pectobacterium carotovorum	ND	CdiC	WP_039550683
Pantoea sp.	FF5	CdiC	WP_033791896
Photorhabdus luminesecens	BA1	CdiC	WP_036779021
Leclercia adecarboxylata	ATCC 23216	CdiC	WP_032613408
Escherichia coli	ND	CdiC	WP_001243918
Escherichia albertii	ND	CdiC	WP_001243921
Enterobacter lignolyticus	SCF1	CdiC	WP_013367978
Enterobacter cloacae	ND	CdiC	WP_046886095
Enterobacter asburiae	ND	CdiC	WP_014071450
Dickeya zeae	NCPPB 2538	CdiC	WP_038905980
Dickeya dadantii	586	CdiC	WP_012886577
Burkholderia sp.	JPY347	CdiC	WP_018443693
Xenorhabdus doucetiae	FRM16	CdiI	WP_052705645.1
Ralstonia solanacearum	ND	CdiI	WP_003277118.1
Pseudomonas syringae pv. pisi	1704B	CdiI	EGH42526.1
Pseudomonas syringae	KCTC 12500	CdiI	WP_024961455.1
Pseudomonas syringae	FF5	CdiI	WP_010414776.1
Pseudomonas sp. GM102	GM102	CdiI	WP_033036814.1
Pseudomonas sp.	250J	CdiI	WP_052896080.1
Pseudomonas sp.	250J	CdiI	WP_050706783.1
Pseudomonas sp.	CCOS 191	CdiI	WP_052752638.1
Pseudomonas moraviensis	R28-S	CdiI	WP_016775045.1
Photorhabdus temperata	M1021	CdiI	WP_021324633.1
Photorhabdus luminescens	DSM3368	CdiI	WP_049584797.1
Photorhabdus luminescens	NBAIIH75HRPL105	CdiI	WP_046397767.1
Photorhabdus luminescens	NBAIIHb105	CdiI	WP_040154759.1
Photorhabdus heterorhabditis	VMG	CdiI	KOY62590.1
Photorhabdus heterorhabditis	VMG	CdiI	WP_054477695.1
Photorhabdus asymbiotica	ATCC43949	CdiI (PAU_01167)	WP_015835124.1
Photorhabdus asymbiotica	ATCC43949	CdiI (PAU_02996)	WP_015833313.1
Moellerella wisconsensis	ND	CdiI	WP_053908795.1
Leclercia adecarboxylata	ATCC23216	CdiI	WP_032613435.1
Gilliamella apicola	SCGC AB-598-P17	CdiI	KES15117.1
Gilliamella apicola	SCGC AB-598-I20	CdiI	KES17015.1
Gilliamella apicola	ND	CdiI	WP_034904125.1
Gilliamella apicola	ND	CdiI	WP_034884538.1
Enterobacter cloacae	ND	CdiI	WP_046886100.1
Dickeya dianthicola	NCPBB453	CdiI	WP_024106091.1
Candidatus Schmidhempelia bombi	Bimp ctg820001289390	CdiI	WP_024496366.1
Xenorhabdus doucetiae	FRM16	CdiA	WP_045969324
Xenorhabdus cabanillasii	JM26	CdiA	ND (locus 2)
Xenorhabdus cabanillasii	JM26	CdiA	WP_051502293 (locus 1)
Xenorhabdus bovienii	SS-2004	CdiA	WP_049778814
Serratia plymuthica	v4	CdiA	AHY09250
Serratia liquefaciens	ATCC27592	CdiA	WP_020828638
Raoultella planticola	ATCC 33531	CdiA	KFD05751
Ralstonia solanacearum	ND	CdiA	WP_014631656
Pseudomonas syringae group	ND	CdiA	WP_007253147
Pseudomonas monteilii	ND	CdiA	WP_016714435
Pseudomonas fluorescens	ND	CdiA	WP_042728504
Photorhabdus luminesecens	BA1	CdiA	EYU15162
Leclerciadecarboxylata	ATCC 23216	CdiA	WP_051916058
Escherichia coli	536	CdiA	Q0T963
Enterobacter lignolyticus	SCF1	CdiA	WP_013367976
Dickeya dadantii	586	CdiA	WP_012886576
Burkholderia thailandensis	E264	CdiA	ABC37387
Xenorhabdus doucetiae	FRM16	CdiB	WP_045969320
Xenorhabdus cabanillasii	JM26	CdiB	WP_053014223 (locus 2)
Xenorhabdus cabanillasii	JM26	CdiB	CDL78967 (locus 1)
Xenorhabdus bovienii	SS-2004	CdiB	CBJ81101
Serratia plymuthica	v4	CdiB	AHY09252
Serratia liquefaciens	ATCC27592	CdiB	WP_020828640
Raoultella planticola	ATCC 33531	CdiB	KFD05749
Ralstonia solanacearum	ND	CdiB	WP_014631658
Pseudomonas syringae group	ND	CdiB	WP_007253149
Pseudomonas monteilii	ND	CdiB	WP_028699556
Pseudomonas fluorescens	ND	CdiB	WP_042728506
Photorhabdus luminesecens	BA1	CdiB	EYU15160
Leclerciadecarboxylata	ATCC 23216	CdiB	WP_032613406
Escherichia coli	536	CdiB	WP_001164766
Enterobacter lignolyticus	SCF1	CdiB	WP_013367979
Dickeya dadantii	586	CdiB	WP_012886578
Burkholderia thailandensis	E264	CdiB	ABC37387
