# Supplementary material for: A New Member of the Growing Family of Contact-Dependent Growth Inhibition Systems in Xenorhabdus doucetiae
Source: PLoS One. 2016 Dec 1;11(12):e0167443. doi: 10.1371/journal.pone.0167443 (PMC5131962; doi:10.1371/journal.pone.0167443)
Supplement: S3 Table — (XLSX) [file pone.0167443.s003.xlsx]

## Sheet: Table S3
Table S3: genetic content of the genomic island (GI) inserted between the fba and mltC genes
Label	Begin	End	Type	Product	Gene
XDD1v4_0990	967605	968681	CDS	fructose-bisphosphate aldolase	fba
XDD1v4_0991	968774	969154	CDS	exported protein of unknown function	_
XDD1v4_0992	969364	970818	CDS	dipeptide and tripeptide permease B	dtpB
XDD1v4_0993	971095	971244	CDS	protein of unknown function	_
XDD1v4_0994	971266	971391	CDS	protein of unknown function	_
XDD1v4_0995	971470	972072	CDS	lysine exporter protein (LYSE/YGGA)	_
XDD1v4_0996	972069	972191	CDS	protein of unknown function	_
XDD1v4_0997	972360	973343	CDS	transposase	_
XDD1v4_0998	973423	974004	CDS	pyridoxamine 5\'-phosphate oxidase	_
XDD1v4_0999	974160	975218	CDS	putative phosphoglycerate kinase	_
XDD1v4_1000	975215	976516	CDS	putative uncharacterized aminotransferase yodT	_
XDD1v4_1001	976613	978784	CDS	conserved protein of unknown function	_
XDD1v4_1002	978876	979775	CDS	phosphoenolpyruvate phosphomutase	PEPM
XDD1v4_1003	979744	980280	CDS	putative transposase	_
XDD1v4_1004	980274	980705	CDS	putative transposase	_
XDD1v4_1005	980871	981809	CDS	putative phosphoglycerate dehydrogenase	_
XDD1v4_1006	981799	982272	CDS	putative N-acetyl-gamma-glutamyl-phosphate reductase (fragment)	_
XDD1v4_1007	982390	982521	CDS	protein of unknown function	_
XDD1v4_1008	982476	983519	CDS	transposase, IS630 family	_
XDD1v4_1009	983500	984021	CDS	putative N-acetyl-gamma-glutamyl-phosphate reductase (fragment)	_
XDD1v4_1010	984018	985031	CDS	putative uncharacterized zinc-type alcohol dehydrogenase-like protein HI_0053	_
XDD1v4_1011	985031	986188	CDS	putative alcohol dehydrogenase	_
XDD1v4_1012	986778	987296	CDS	4-hydroxyphenylacetate 3-monooxygenase reductase component	hpaC
XDD1v4_1013	987317	988879	CDS	4-hydroxyphenylacetate 3-monooxygenase oxygenase component	hpaB
XDD1v4_1014	989076	989699	CDS	protein of unknown function	_
XDD1v4_1015	989856	990422	CDS	protein of unknown function	_
XDD1v4_1016	990215	990376	CDS	protein of unknown function	_
XDD1v4_1017	990505	991413	CDS	regulator of the 4HPA-hydroxylase operon	hpaA
XDD1v4_1018	991465	992838	CDS	transporter HpaX	hpaX
XDD1v4_1019	992960	993727	CDS	4-hydroxy-2-oxo-heptane-1,7-dioate aldolase	hpaI
XDD1v4_1020	993775	994578	CDS	2-oxo-hepta-3-ene-1,7-dioic acid hydratase	hpaH
XDD1v4_1021	994585	996072	CDS	succinate-semialdehyde dehydrogenase, NADP-dependent	gabD
XDD1v4_1022	996080	996493	CDS	5-carboxymethyl-2-hydroxymuconate Delta-isomerase	hpaF
XDD1v4_1023	996483	997364	CDS	3,4-dihydroxyphenylacetate 2,3-dioxygenase	hpaD
XDD1v4_1024	997395	998861	CDS	5-carboxymethyl-2-hydroxymuconate semialdehyde dehydrogenase	hpaE
XDD1v4_1025	998858	999622	CDS	HpaG2 protein, 4-hydroxyphenylacetate degradation bifunctional isomerase/decarboxylase component	hpaG2
XDD1v4_1026	999619	1000251	CDS	HpaG1 protein, 4-hydroxyphenylacetate degradation bifunctional isomerase/decarboxylase component	hpaG1
XDD1v4_1027	1000334	1000450	CDS	protein of unknown function	_
XDD1v4_1028	1000643	1001092	CDS	homoprotocatechuate degradative operon repressor	hpaR
XDD1v4_1029	1001249	1002286	CDS	putative alcohol dehydrogenase	_
XDD1v4_1030	1002526	1003293	CDS	putative short chain dehydrogenase	_
XDD1v4_1031	1003405	1005006	CDS	protein of unknown function	_
XDD1v4_1032	1005179	1005715	CDS	transposase	_
XDD1v4_1033	1005705	1006181	CDS	conserved protein of unknown function	_
XDD1v4_1034	1006571	1007404	CDS	conserved protein of unknown function	_
XDD1v4_1035	1007613	1009124	CDS	methylmalonate semialdehyde dehydrogenase [acylating] 2	iolA
XDD1v4_1036	1009132	1011081	CDS	3D-(3,5/4)-trihydroxycyclohexane-1,2-dione hydrolase	iolD
XDD1v4_1037	1011124	1011330	CDS	protein of unknown function	_
XDD1v4_1038	1011230	1012231	CDS	putative beta-lactamase	_
XDD1v4_1039	1012626	1013618	CDS	inositol 2-dehydrogenase	idhA
XDD1v4_1040	1013857	1015554	CDS	uncharacterized symporter yidK	yidK
XDD1v4_1041	1015559	1017484	CDS	putative fructokinase	_
XDD1v4_1042	1017532	1018422	CDS	rhizopine catabolism protein mocC	mocC
XDD1v4_1043	1018447	1019277	CDS	5-deoxy-glucuronate isomerase	iolB
XDD1v4_1044	1019321	1020601	CDS	permease	_
XDD1v4_1045	1020628	1021317	CDS	LuxR-family transcriptional regulator	_
XDD1v4_1046	1021333	1021752	CDS	putative acetyltransferase	_
XDD1v4_1047	1021856	1021990	CDS	protein of unknown function	_
XDD1v4_1048	1022753	1023619	CDS	transcriptional regulator, AraC family protein	_
XDD1v4_1049	1024163	1030564	CDS	Mcf2	_
XDD1v4_1050	1030729	1031340	CDS	uncharacterized isochorismatase family protein yddQ	yddQ
XDD1v4_1051	1031391	1031534	CDS	protein of unknown function	_
XDD1v4_1052	1031527	1032381	CDS	putative transcription regulator protein	_
XDD1v4_1053	1032942	1033274	fCDS	putative phage integrase (fragment)	_
XDD1v4_1054	1033702	1033965	CDS	sugar fermentation stimulation protein B (Ner-like protein)	sfsB
XDD1v4_1055	1034008	1034202	CDS	conserved exported protein of unknown function	_
XDD1v4_1056	1035376	1036179	CDS	3-oxoadipate enol-lactonase / 4-carboxymuconolactone decarboxylase (fragment)	_
XDD1v4_1057	1036446	1037402	CDS	transporter, EamA family	_
XDD1v4_1058	1037705	1038895	CDS	protein of unknown function; putative phosphoenolpyruvate/pyruvate domain	_
XDD1v4_1059	1038899	1040104	CDS	protein of unknown function	_
XDD1v4_1060	1040101	1040808	CDS	protein of unknown function, putative SUA5 domain	_
XDD1v4_1061	1041905	1044001	CDS	putative prophage primase (modular protein)	_
XDD1v4_1062	1044109	1044315	CDS	prophage CP4-57 regulatory protein	alpA
XDD1v4_1063	1044450	1044731	fCDS	putative integrase (fragment)	_
XDD1v4_1064	1044620	1045246	fCDS	prophage integrase (fragment)	_
XDD1v4_1065	1045532	1046419	CDS	putative chromosome partitioning related protein SOJ-like protein	_
XDD1v4_1066	1046416	1046811	CDS	conserved protein of unknown function	_
XDD1v4_1067	1046795	1048171	CDS	replicative DNA helicase	dnaB
XDD1v4_1068	1048175	1049758	CDS	conserved hypothetical protein, putative ParB-like nuclease domain	_
XDD1v4_1069	1049840	1050418	CDS	conserved hypothetical protein	_
XDD1v4_1070	1050370	1050519	CDS	protein of unknown function	_
XDD1v4_1071	1050446	1050703	CDS	conserved hypothetical protein	_
XDD1v4_1072	1050806	1052041	CDS	conserved hypothetical protein	_
XDD1v4_1073	1052177	1052269	CDS	protein of unknown function	_
XDD1v4_1074	1052386	1053108	CDS	conserved hypothetical protein, putative integrating conjugative element domain	_
XDD1v4_1075	1053092	1055116	CDS	DNA topoisomerase III	_
XDD1v4_1076	1054966	1055124	CDS	protein of unknown function	_
XDD1v4_1077	1055337	1055894	CDS	conserved hypothetical protein	_
XDD1v4_1078	1055947	1056180	CDS	conserved hypothetical protein	_
XDD1v4_1079	1056197	1056727	CDS	single-stranded DNA-binding protein	ssb
XDD1v4_1080	1056981	1057895	CDS	conserved protein of unknown function, putative abortive infection bacteriophage resistance-related domain	_
XDD1v4_1081	1058318	1058602	CDS	sugar fermentation stimulation protein B (Ner-like protein)	sfsB
XDD1v4_1082	1058711	1059244	CDS	putative pilL protein (fragment)	_
XDD1v4_1083	1059187	1059945	CDS	putative exported protein with integrating conjugative element domain	_
XDD1v4_1084	1059921	1060460	CDS	putative exported protein with integrating conjugative element domain	_
XDD1v4_1085	1060457	1062520	CDS	putative plasmid transfer protein	_
XDD1v4_1086	1062529	1063287	CDS	conserved hypothetical protein with integrating conjugative element domain	_
XDD1v4_1087	1063379	1063732	CDS	conserved exported protein of unknown function	_
XDD1v4_1088	1063922	1064623	CDS	putative DNA primase traC (fragment)	_
XDD1v4_1089	1064898	1065230	CDS	conserved hypothetical protein with integrative conjugative element domain	_
XDD1v4_1090	1065227	1065463	CDS	conserved hypothetical protein with integrating conjugative element domain	_
XDD1v4_1091	1065496	1065873	CDS	conserved hypothetical protein with integrating conjugative element domain	_
XDD1v4_1092	1065884	1066255	CDS	conserved hypothetical protein with conjugative transfer domain	_
XDD1v4_1093	1066252	1066908	CDS	putative membrane protein with integrating conjugative element domain	_
XDD1v4_1094	1066905	1067735	CDS	putative exported protein with integrating conjugative element domain	_
XDD1v4_1095	1067725	1069149	CDS	putative exported protein with integrating conjugative element domain	_
XDD1v4_1096	1069149	1069505	CDS	hypothetical protein	_
XDD1v4_1097	1069493	1069891	CDS	putative lipoprotein with conjugative transfer domain	_
XDD1v4_1098	1069891	1072653	CDS	conserved hypothetical protein with TraC domain	_
XDD1v4_1099	1072794	1073138	CDS	conserved protein of unknown function	_
XDD1v4_1100	1073539	1076790	CDS	putative invasin	_
XDD1v4_1101	1077425	1078597	CDS	uncharacterized sugar kinase yeiI	yeiI
XDD1v4_1102	1078741	1079478	CDS	methyl transferase ToxA protein, involved in toxoflavin (phytotoxin) biosynthesis	toxA
XDD1v4_1103	1079940	1080341	CDS	putative exported protein with integrating conjugative element domain	_
XDD1v4_1104	1080338	1081306	CDS	putative exported protein with integrating conjugative element domain	_
XDD1v4_1105	1081320	1082759	CDS	putative exported protein with integrating conjugative element domain	_
XDD1v4_1106	1082759	1083097	CDS	putative exported protein	_
XDD1v4_1107	1083107	1084621	CDS	putative membrane protein	_
XDD1v4_1108	1084498	1084647	CDS	conserved protein of unknown function	_
XDD1v4_1109	1084698	1085009	fCDS	fragment of conserved hypothetical protein (part 2)	_
XDD1v4_1110	1085049	1085483	fCDS	fragment of conserved hypothetical protein (part 1)	_
XDD1v4_1111	1085585	1086133	CDS	conserved hypothetical protein	_
XDD1v4_1112	1086139	1090572	CDS	putative Rhs family protein	_
XDD1v4_1113	1090584	1091003	CDS	conserved hypothetical protein with Mog1p/PsbP-like domain	_
XDD1v4_1114	1091108	1093177	CDS	putative VrgG protein	_
XDD1v4_1115	1093470	1093598	CDS	protein of unknown function	_
XDD1v4_1116	1093598	1093837	CDS	conserved protein of unknown function	_
XDD1v4_1117	1094063	1095766	CDS	two-partner secretion family protein, TpsB	cdiB
XDD1v4_1118	1095778	1096317	CDS	putative HlyC	cdiC
XDD1v4_1119	1096314	1109624	CDS	two-partner secretion family protein, TpsA	cdiA
XDD1v4_1120	1109621	1110082	CDS	conserved protein of unknown function	cdiI
XDD1v4_1121	1110318	1110665	CDS	conserved protein of unknown function	_
XDD1v4_1122	1110815	1111165	CDS	conserved protein of unknown function with toxin-module SymE-like domain	_
XDD1v4_1123	1111512	1111937	CDS	hypothetical protein	_
XDD1v4_1124	1112819	1113775	CDS	putative integrase	_
XDD1v4_1125	1113930	1114550	CDS	conserved protein of unknown function	_
XDD1v4_1126	1114676	1115242	CDS	putative antirestriction plasmid protein (modular protein)	_
XDD1v4_1127	1115424	1115954	CDS	conserved protein of unknown function	_
XDD1v4_1128	1115976	1116269	CDS	putative toxin-antitoxin system protein	_
XDD1v4_1129	1116366	1117289	CDS	conserved hypothetical protein	_
XDD1v4_1130	1117403	1118092	CDS	conserved hypothetical protein	_
XDD1v4_1131	1118305	1119321	CDS	conserved protein of unknown function with integrating conjugative element domain	_
XDD1v4_1132	1119416	1120423	CDS	putative phage integrase	_
XDD1v4_tRNA72	1120774	1120849	tRNA	Phe tRNA	_
XDD1v4_1133	1121015	1122160	CDS	Membrane-bound lytic murein transglycosylase C	mltC
Footnote: The ICE is highlighted in green, the cdi locus in blue
