# Supplementary material for: A New Member of the Growing Family of Contact-Dependent Growth Inhibition Systems in Xenorhabdus doucetiae
Source: PLoS One. 2016 Dec 1;11(12):e0167443. doi: 10.1371/journal.pone.0167443 (PMC5131962; doi:10.1371/journal.pone.0167443)
Supplement: S4 Table — (XLSX) [file pone.0167443.s004.xlsx]

## Sheet: CdiC
	Table S4.1: taxonomic reports of sequence orthologs of CdiCFRM16 using Blastp method (protein-protein BLAST, default parameters)
	Description	Description	Max score	Total score	Query cover	E value	Ident	Accession
	Select seq ref|WP_038259308.1|	MULTISPECIES: RTX toxin acyltransferase [Xenorhabdus]	369	369	1	5e-128	1	WP_038259308.1
	Select seq ref|WP_047683612.1|	RTX toxin acyltransferase [Xenorhabdus sp. NBAII XenSa04]	325	325	1	9e-111	0.87	WP_047683612.1
	Select seq ref|WP_036779021.1|	RTX toxin acyltransferase [Photorhabdus luminescens]	325	325	1	1e-110	0.86	WP_036779021.1
	Select seq ref|WP_047768317.1|	MULTISPECIES: RTX toxin acyltransferase [Xenorhabdus]	323	323	1	1e-109	0.84	WP_047768317.1
	Select seq ref|WP_012988453.1|	RTX toxin acyltransferase [Xenorhabdus bovienii]	261	261	1	1e-85	0.7	WP_012988453.1
	Select seq ref|WP_038263742.1|	RTX toxin acyltransferase [Xenorhabdus cabanillasii]	239	239	1	6e-77	0.63	WP_038263742.1
	Select seq ref|WP_038242414.1|	RTX toxin acyltransferase [Xenorhabdus szentirmaii]	227	227	1	7e-72	0.61	WP_038242414.1
	Select seq ref|WP_006320656.1|	RTX toxin acyltransferase [Serratia plymuthica]	210	210	0.95	2e-65	0.56	WP_006320656.1
	Select seq ref|WP_045857297.1|	RTX toxin acyltransferase [Raoultella terrigena]	201	201	0.97	9e-62	0.54	WP_045857297.1
	Select seq ref|WP_032613408.1|	RTX toxin acyltransferase [Leclercia adecarboxylata]	201	201	0.97	1e-61	0.54	WP_032613408.1
	Select seq ref|WP_039030020.1|	RTX toxin acyltransferase [Leclercia adecarboxylata]	200	200	0.97	3e-61	0.53	WP_039030020.1
	Select seq ref|WP_041147100.1|	RTX toxin acyltransferase [Raoultella ornithinolytica]	198	198	0.97	1e-60	0.53	WP_041147100.1
	Select seq ref|WP_014071450.1|	RTX toxin acyltransferase [Enterobacter asburiae]	198	198	0.97	1e-60	0.52	WP_014071450.1
	Select seq ref|WP_033791896.1|	RTX toxin acyltransferase [Pantoea sp. FF5]	196	196	0.97	6e-60	0.52	WP_033791896.1
	Select seq ref|WP_048786826.1|	RTX toxin acyltransferase [Pantoea vagans]	195	195	0.97	2e-59	0.51	WP_048786826.1
	Select seq ref|WP_046886095.1|	RTX toxin acyltransferase [Enterobacter cloacae]	195	195	0.97	2e-59	0.52	WP_046886095.1
	Select seq ref|WP_040074334.1|	RTX toxin acyltransferase [Enterobacteriaceae bacterium ATCC 29904]	194	194	0.97	3e-59	0.52	WP_040074334.1
	Select seq ref|WP_032688005.1|	RTX toxin acyltransferase [Raoultella ornithinolytica]	194	194	0.97	7e-59	0.52	WP_032688005.1
	Select seq ref|WP_032696342.1|	RTX toxin acyltransferase [Raoultella planticola]	194	194	0.97	7e-59	0.52	WP_032696342.1
	Select seq ref|WP_032700060.1|	MULTISPECIES: RTX toxin acyltransferase [Raoultella]	193	193	0.97	9e-59	0.52	WP_032700060.1
	Select seq ref|WP_047664810.1|	MULTISPECIES: RTX toxin acyltransferase [Enterobacteriaceae]	193	193	0.97	1e-58	0.52	WP_047664810.1
	Select seq ref|WP_013814587.1|	MULTISPECIES: RTX toxin acyltransferase [Serratia]	192	192	0.95	3e-58	0.56	WP_013814587.1
	Select seq ref|WP_002437181.1|	MULTISPECIES: RTX toxin acyltransferase [Enterobacteriaceae]	191	191	0.97	3e-58	0.52	WP_002437181.1
	Select seq ref|WP_037416883.1|	RTX toxin acyltransferase [Serratia grimesii]	191	191	0.97	5e-58	0.55	WP_037416883.1
	Select seq ref|WP_004948199.1|	RTX toxin acyltransferase [Serratia plymuthica]	191	191	0.95	8e-58	0.56	WP_004948199.1
	Select seq ref|WP_033754067.1|	RTX toxin acyltransferase [Pantoea sp. NGS-ED-1003]	191	191	0.97	9e-58	0.51	WP_033754067.1
	Select seq ref|WP_006328121.1|	RTX toxin acyltransferase [Serratia plymuthica]	190	190	0.95	1e-57	0.56	WP_006328121.1
	Select seq ref|WP_001604135.1|	hypothetical protein [Escherichia coli]	189	189	0.97	2e-57	0.53	WP_001604135.1
	Select seq ref|WP_021520263.1|	hypothetical protein [Escherichia coli]	189	189	0.97	3e-57	0.53	WP_021520263.1
	Select seq gb|AHY09251.1|	RTX toxin acyltransferase [Serratia plymuthica]	189	189	0.95	5e-57	0.56	AHY09251.1
	Select seq ref|WP_020828639.1|	MULTISPECIES: RTX toxin acyltransferase [Serratia]	188	188	0.97	7e-57	0.54	WP_020828639.1
	Select seq ref|WP_044553465.1|	RTX toxin acyltransferase [Serratia liquefaciens]	188	188	0.97	9e-57	0.54	WP_044553465.1
	Select seq ref|WP_049840268.1|	RTX toxin [Klebsiella sp. RIT-PI-d]	187	187	0.97	2e-56	0.51	WP_049840268.1
	Select seq ref|WP_001243918.1|	RTX toxin acyltransferase [Escherichia coli]	187	187	0.97	2e-56	0.53	WP_001243918.1
	Select seq ref|WP_053264743.1|	RTX toxin [Escherichia coli]	187	187	0.97	3e-56	0.52	WP_053264743.1
	Select seq ref|WP_001243913.1|	RTX toxin acyltransferase [Escherichia coli]	186	186	0.97	8e-56	0.52	WP_001243913.1
	Select seq ref|WP_039005205.1|	RTX toxin acyltransferase [Escherichia coli]	185	185	0.97	1e-55	0.52	WP_039005205.1
	Select seq ref|WP_029400087.1|	RTX toxin acyltransferase [Escherichia coli]	184	184	0.97	2e-55	0.52	WP_029400087.1
	Select seq ref|WP_001243917.1|	RTX toxin acyltransferase [Escherichia coli]	184	184	0.97	2e-55	0.51	WP_001243917.1
	Select seq ref|WP_039383081.1|	RTX toxin acyltransferase [Pantoea sp. PSNIH1]	184	184	0.97	3e-55	0.51	WP_039383081.1
	Select seq ref|WP_032152573.1|	RTX toxin acyltransferase [Escherichia coli]	184	184	0.97	3e-55	0.52	WP_032152573.1
	Select seq ref|WP_032260865.1|	RTX toxin acyltransferase [Escherichia coli]	183	183	0.97	5e-55	0.52	WP_032260865.1
	Select seq ref|WP_001243919.1|	RTX toxin acyltransferase [Escherichia coli]	183	183	0.97	6e-55	0.52	WP_001243919.1
	Select seq ref|WP_001243920.1|	RTX toxin acyltransferase [Escherichia coli]	183	183	0.97	6e-55	0.52	WP_001243920.1
	Select seq ref|WP_047635254.1|	RTX toxin acyltransferase [Escherichia coli]	183	183	0.97	7e-55	0.52	WP_047635254.1
	Select seq ref|WP_001243916.1|	RTX toxin acyltransferase [Escherichia coli]	183	183	0.97	1e-54	0.52	WP_001243916.1
	Select seq ref|WP_001420115.1|	MULTISPECIES: RTX toxin acyltransferase [Enterobacteriaceae]	182	182	0.97	1e-54	0.52	WP_001420115.1
	Select seq ref|WP_057698034.1|	RTX toxin [Escherichia coli]	182	182	0.97	1e-54	0.51	WP_057698034.1
	Select seq ref|WP_001562759.1|	hypothetical protein [Escherichia coli]	182	182	0.97	2e-54	0.51	WP_001562759.1
	Select seq ref|WP_012908820.1|	MULTISPECIES: RTX toxin acyltransferase [Enterobacteriaceae]	181	181	0.97	3e-54	0.51	WP_012908820.1
	Select seq ref|WP_052892273.1|	RTX toxin [Escherichia coli]	181	181	0.97	3e-54	0.52	WP_052892273.1
	Select seq ref|WP_047086663.1|	RTX toxin acyltransferase [Escherichia coli]	181	181	0.97	3e-54	0.51	WP_047086663.1
	Select seq ref|WP_040090614.1|	RTX toxin acyltransferase [Escherichia coli]	181	181	0.97	4e-54	0.51	WP_040090614.1
	Select seq ref|WP_001243914.1|	RTX toxin acyltransferase [Escherichia coli]	181	181	0.97	5e-54	0.51	WP_001243914.1
	Select seq ref|WP_044189736.1|	RTX toxin acyltransferase [Escherichia coli]	181	181	0.97	6e-54	0.51	WP_044189736.1
	Select seq ref|WP_001243915.1|	RTX toxin acyltransferase [Escherichia coli]	181	181	0.97	7e-54	0.51	WP_001243915.1
	Select seq ref|WP_033801535.1|	RTX toxin acyltransferase [Escherichia coli]	181	181	0.94	7e-54	0.52	WP_033801535.1
	Select seq ref|WP_021531611.1|	hypothetical protein [Escherichia coli]	180	180	0.97	9e-54	0.51	WP_021531611.1
	Select seq ref|WP_042095912.1|	RTX toxin acyltransferase [Escherichia coli]	180	180	0.97	1e-53	0.51	WP_042095912.1
	Select seq gb|EYZ39781.1|	RTX toxin acyltransferase [Escherichia coli O91:H14 str. 06-3691]	179	179	0.92	2e-53	0.52	EYZ39781.1
	Select seq ref|WP_044311198.1|	RTX toxin acyltransferase [Escherichia coli]	179	179	0.97	2e-53	0.51	WP_044311198.1
	Select seq ref|WP_050877247.1|	RTX toxin [Escherichia coli]	179	179	0.97	4e-53	0.51	WP_050877247.1
	Select seq ref|WP_044705507.1|	RTX toxin acyltransferase [Escherichia coli]	178	178	0.97	8e-53	0.5	WP_044705507.1
	Select seq ref|WP_001243921.1|	hypothetical protein [Escherichia albertii]	178	178	0.97	9e-53	0.49	WP_001243921.1
	Select seq ref|WP_032331913.1|	RTX toxin acyltransferase [Escherichia coli]	176	176	0.89	4e-52	0.53	WP_032331913.1
	Select seq ref|WP_045148674.1|	RTX toxin acyltransferase [Escherichia coli]	176	176	0.97	4e-52	0.5	WP_045148674.1
	Select seq ref|WP_037393767.1|	MULTISPECIES: RTX toxin acyltransferase [Serratia]	176	176	1	6e-52	0.48	WP_037393767.1
	Select seq ref|WP_040265639.1|	RTX toxin acyltransferase [Serratia symbiotica]	176	176	1	7e-52	0.47	WP_040265639.1
	Select seq ref|WP_037404021.1|	MULTISPECIES: RTX toxin acyltransferase [Serratia]	176	176	1	7e-52	0.48	WP_037404021.1
	Select seq ref|WP_054410868.1|	RTX toxin [Escherichia coli]	175	175	0.97	1e-51	0.49	WP_054410868.1
	Select seq ref|WP_037404485.1|	MULTISPECIES: RTX toxin acyltransferase [Serratia]	172	172	0.97	1e-50	0.48	WP_037404485.1
	Select seq ref|WP_042553475.1|	RTX toxin acyltransferase [Pseudomonas fulva]	171	171	0.95	3e-50	0.49	WP_042553475.1
	Select seq ref|WP_024310189.1|	RTX toxin acyltransferase [Pseudomonas sp. P818]	171	171	0.95	5e-50	0.49	WP_024310189.1
	Select seq ref|WP_013367978.1|	RTX toxin acyltransferase [Enterobacter lignolyticus]	169	169	0.94	2e-49	0.49	WP_013367978.1
	Select seq ref|WP_042728505.1|	MULTISPECIES: RTX toxin acyltransferase [Pseudomonas]	167	167	0.93	1e-48	0.51	WP_042728505.1
	Select seq ref|WP_029614153.1|	RTX toxin acyltransferase [Pseudomonas parafulva]	167	167	0.93	1e-48	0.48	WP_029614153.1
	Select seq gb|KFD22548.1|	RTX toxin acyltransferase [Tatumella ptyseos ATCC 33301]	166	166	0.97	4e-48	0.46	KFD22548.1
	Select seq ref|WP_016714434.1|	hypothetical protein [Pseudomonas monteilii]	164	164	0.94	1e-47	0.47	WP_016714434.1
	Select seq ref|WP_054998913.1|	RTX toxin [Pseudomonas cannabina]	163	163	0.93	6e-47	0.49	WP_054998913.1
	Select seq ref|WP_038905980.1|	RTX toxin acyltransferase [Dickeya zeae]	162	162	0.97	9e-47	0.51	WP_038905980.1
	Select seq ref|WP_054088114.1|	MULTISPECIES: RTX toxin [Pseudomonas syringae group]	162	162	0.93	1e-46	0.49	WP_054088114.1
	Select seq ref|WP_015372902.1|	hypothetical protein [Pseudomonas poae]	162	162	0.93	1e-46	0.48	WP_015372902.1
	Select seq ref|WP_007253148.1|	MULTISPECIES: hemin transporter [Pseudomonas syringae group]	162	162	0.93	1e-46	0.48	WP_007253148.1
	Select seq ref|WP_017139694.1|	MULTISPECIES: hemin transporter [Pseudomonas fluorescens group]	161	161	0.93	2e-46	0.48	WP_017139694.1
	Select seq ref|WP_038163267.1|	RTX toxin acyltransferase [Trabulsiella guamensis]	162	162	0.9	2e-46	0.49	WP_038163267.1
	Select seq ref|WP_054915888.1|	RTX toxin [Pseudomonas sp. NBRC 111117]	161	161	0.93	2e-46	0.49	WP_054915888.1
	Select seq ref|WP_043861312.1|	RTX toxin acyltransferase [Pseudomonas putida]	161	161	0.93	2e-46	0.49	WP_043861312.1
	Select seq gb|KRP47135.1|	RTX toxin acyltransferase [Pseudomonas poae]	161	161	0.93	3e-46	0.48	KRP47135.1
	Select seq ref|WP_003238095.1|	hemolysin activating-like protein [Pseudomonas fluorescens]	160	160	0.93	4e-46	0.48	WP_003238095.1
	Select seq ref|WP_012886577.1|	RTX toxin acyltransferase [Dickeya dadantii]	160	160	0.97	5e-46	0.51	WP_012886577.1
	Select seq ref|WP_010104511.1|	hemin transporter [Verminephrobacter aporrectodeae]	160	160	0.89	9e-46	0.47	WP_010104511.1
	Select seq ref|WP_038909286.1|	RTX toxin acyltransferase [Dickeya zeae]	159	159	0.97	1e-45	0.51	WP_038909286.1
	Select seq ref|WP_039787986.1|	RTX toxin acyltransferase [Herbaspirillum huttiense]	158	158	0.91	6e-45	0.45	WP_039787986.1
	Select seq ref|WP_039550683.1|	RTX toxin acyltransferase [Pectobacterium carotovorum]	156	156	0.93	2e-44	0.48	WP_039550683.1
	Select seq ref|WP_018443693.1|	hypothetical protein [Burkholderia sp. JPY347]	156	156	0.93	2e-44	0.46	WP_018443693.1
	Select seq ref|WP_040032167.1|	RTX toxin acyltransferase [Pectobacterium carotovorum]	155	155	0.93	5e-44	0.47	WP_040032167.1
	Select seq ref|WP_010295854.1|	RTX toxin acyltransferase [Pectobacterium carotovorum]	154	154	0.93	9e-44	0.47	WP_010295854.1
	Select seq ref|WP_010276778.1|	RTX toxin acyltransferase [Pectobacterium carotovorum]	154	154	0.93	9e-44	0.47	WP_010276778.1
	Select seq ref|WP_039532044.1|	RTX toxin acyltransferase [Pectobacterium carotovorum]	154	154	0.93	1e-43	0.47	WP_039532044.1
	Select seq ref|WP_039359199.1|	RTX toxin acyltransferase [Pectobacterium carotovorum]	154	154	0.93	1e-43	0.47	WP_039359199.1

## Sheet: CdiB
Table S4.2: taxonomic reports of sequence orthologs of CdiBFRM16 using Blastp method (protein-protein BLAST, default parameters)
Description	Max score	Total score	Query cover	E value	Ident	Accession
ShlB/FhaC/HecB family hemolysin secretion/activation protein [Xenorhabdus doucetiae]	1175	1175	1	0.0	1	WP_045969320.1
hemolysin activation/secretion protein [Photorhabdus luminescens BA1]	985	985	1	0.0	0.83	EYU15160.1
ShlB/FhaC/HecB family hemolysin secretion/activation protein [Xenorhabdus szentirmaii]	919	919	1	0.0	0.78	WP_038242412.1
TpsB protein [Xenorhabdus bovienii str. Jollieti]	866	866	0.88	0.0	0.8	CDH26955.1
TpsB protein [Xenorhabdus bovienii SS-2004]	793	793	0.79	0.0	0.81	CBJ81101.1
TpsB protein [Xenorhabdus cabanillasii JM26]	791	791	0.72	0.0	0.95	CDL78967.1
TpsB protein [Xenorhabdus cabanillasii JM26]	789	789	0.86	0.0	0.76	CDL84563.1
ShlB/FhaC/HecB family hemolysin secretion/activation protein [Morganella morganii]	780	780	0.93	0.0	0.68	WP_036408774.1
ShlB/FhaC/HecB family hemolysin secretion/activation protein [Edwardsiella tarda]	736	736	1	0.0	0.64	WP_034171858.1
hemolysin activator protein [Edwardsiella piscicida]	730	730	0.95	0.0	0.66	WP_015461046.1
hypothetical protein [Providencia alcalifaciens]	729	729	0.95	0.0	0.64	WP_006657882.1
ShlB/FhaC/HecB family hemolysin secretion/activation protein [Providencia rettgeri]	719	719	0.92	0.0	0.63	WP_042846835.1
hypothetical protein [Pantoea sp. IMH]	676	676	0.95	0.0	0.6	WP_024967751.1
hypothetical protein [Pantoea sp. 3.5.1]	674	674	0.92	0.0	0.62	WP_031377259.1
polypeptide-transport-associated domain-containing protein [Enterobacter asburiae]	674	674	0.97	0.0	0.59	WP_014071449.1
ShlB/FhaC/HecB family hemolysin secretion/activation protein [Cedecea neteri]	667	667	0.92	0.0	0.61	WP_039297010.1
hypothetical protein [Pantoea agglomerans]	667	667	0.92	0.0	0.61	WP_031592483.1
ShlB/FhaC/HecB family hemolysin secretion/activation protein [Pantoea vagans]	661	661	0.92	0.0	0.61	WP_033732274.1
hypothetical protein DF41_19550 [Raoultella ornithinolytica]	659	659	0.97	0.0	0.58	KAJ96240.1
ShlB/FhaC/HecB family hemolysin secretion/activation protein [Pantoea sp. 9140]	658	658	0.96	0.0	0.6	WP_033782657.1
ShlB/FhaC/HecB family hemolysin secretion/activation protein [Enterobacter cloacae]	657	657	0.93	0.0	0.59	WP_046886129.1
ShlB/FhaC/HecB family hemolysin secretion/activation protein [Raoultella terrigena]	657	657	0.97	0.0	0.58	WP_045857299.1
channel-forming transporter/TpsB family cytolysins activator [Raoultella planticola ATCC 33531]	657	657	0.97	0.0	0.58	KFD05749.1
ShlB/FhaC/HecB family hemolysin secretion/activation protein [Klebsiella michiganensis]	652	652	0.93	0.0	0.58	WP_045783060.1
ShlB/FhaC/HecB family hemolysin secretion/activation protein [Leclercia adecarboxylata]	652	652	0.93	0.0	0.6	WP_032613406.1
ShlB/FhaC/HecB family hemolysin secretion/activation protein [Cronobacter dublinensis]	651	651	0.91	0.0	0.6	WP_038887448.1
putative hemolysin activator protein [Yersinia kristensenii]	647	647	0.97	0.0	0.57	CFR10978.1
ShlB/FhaC/HecB family hemolysin secretion/activation protein [Enterobacteriaceae bacterium ATCC 29904]	643	643	0.98	0.0	0.57	WP_040076624.1
putative hemolysin activator protein [Yersinia enterocolitica]	642	642	0.95	0.0	0.58	CFV32368.1
hemolysin secretion protein ShlB [Yersinia massiliensis]	642	642	0.94	0.0	0.58	WP_019211916.1
ShlB/FhaC/HecB family hemolysin secretion/activation protein [Pluralibacter gergoviae]	641	641	0.93	0.0	0.58	WP_045287443.1
Hemolysin activator protein [Yersinia rohdei]	641	641	0.94	0.0	0.57	WP_004716287.1
Hemolysin activator protein precursor [Cronobacter condimenti]	640	640	0.88	0.0	0.61	WP_007674617.1
Hemolysin activator protein [Yersinia ruckeri]	640	640	0.96	0.0	0.57	WP_004722544.1
hemolysin activator/exporter [Yersinia aldovae]	637	637	0.95	0.0	0.58	WP_042547684.1
hypothetical protein C827_02637 [Escherichia coli SWW33]	637	637	0.95	0.0	0.58	EMZ42908.1
putative hemolysin activator protein [Yersinia frederiksenii]	636	636	0.94	0.0	0.57	CFQ65371.1
hypothetical protein [Tatumella morbirosei]	635	635	0.95	0.0	0.56	WP_046791784.1
putative hemolysin activator protein [Yersinia aleksiciae]	635	635	0.95	0.0	0.57	CFQ47253.1
polypeptide-transport-associated domain-containing protein ShlB-type [Enterobacter lignolyticus]	634	634	0.91	0.0	0.59	WP_013367979.1
hemolysin activator/exporter [Yersinia intermedia]	633	633	0.95	0.0	0.58	WP_042568628.1
ShlB/FhaC/HecB family hemolysin secretion/activation protein [Serratia grimesii]	633	633	0.95	0.0	0.57	WP_037416646.1
ShlB/FhaC/HecB family hemolysin secretion/activation protein [Serratia liquefaciens]	630	630	0.95	0.0	0.57	WP_020828640.1
hemolysin activator/exporter [Yersinia mollaretii]	629	629	0.95	0.0	0.57	WP_032815493.1

## Sheet: CdiA
Table S4.3: taxonomic reports of sequence orthologs of CdiAFRM16 using Blastp method (protein-protein BLAST, default parameters)
Description	Max score	Total score	Query cover	E value	Ident	Accession
hypothetical protein [Xenorhabdus doucetiae]	8893	8893	1	0.0	1	WP_045969324.1
putative haemolysin/haemagglutinin [Xenorhabdus cabanillasii JM26]	5026	7000	0.88	0.0	0.89	CDL80427.1
hypothetical protein [Xenorhabdus cabanillasii]	4862	5737	0.87	0.0	0.92	WP_038261851.1
hypothetical protein [Photorhabdus luminescens]	3905	6055	0.74	0.0	0.69	WP_036779024.1
hypothetical protein [Xenorhabdus szentirmaii]	2838	4086	0.75	0.0	0.57	WP_038241818.1
unnamed protein product [Photorhabdus luminescens subsp. laumondii TTO1]	1928	1928	0.94	0.0	0.36	CAE12843.1
putative filamentous hemagglutinin [Xenorhabdus bovienii str. Jollieti]	1844	4368	0.86	0.0	0.72	CDH26959.1
hypothetical protein [Xenorhabdus bovienii]	1842	4490	0.85	0.0	0.73	WP_038198746.1
filamentous hemagglutinin [Serratia liquefaciens FK01]	1808	2367	0.97	0.0	0.42	GAK28189.1
MULTISPECIES: filamentous hemagglutinin [Serratia]	1707	2178	0.91	0.0	0.41	WP_013814586.1
filamentous hemagglutinin [Serratia liquefaciens]	1696	2183	0.92	0.0	0.42	WP_041415691.1
filamentous hemagglutinin [Serratia plymuthica]	1659	2123	0.91	0.0	0.41	AHY09250.1
filamentous hemagglutinin [Pantoea sp. NGS-ED-1003]	1651	1939	0.86	0.0	0.4	WP_038377570.1
filamentous hemagglutinin [Escherichia hermannii]	1644	2278	0.9	0.0	0.42	WP_002437182.1
filamentous hemagglutinin [Pantoea sp. FF5]	1641	2166	0.92	0.0	0.4	WP_033791955.1
filamentous hemagglutinin [Enterobacter aerogenes]	1640	2273	0.9	0.0	0.42	WP_043865409.1
filamentous hemagglutinin [Serratia liquefaciens ATCC 27592]	1631	2118	0.92	0.0	0.41	AGQ32866.1
adhesin [Photorhabdus temperata]	1613	2674	0.94	0.0	0.4	WP_046975263.1
putative filamentous hemagglutinin [Serratia plymuthica A30]	1582	2053	0.93	0.0	0.4	EKF62344.1
filamentous hemagglutinin [Escherichia coli]	1577	3099	0.94	0.0	0.42	KFV21747.1
filamentous hemagglutinin [Escherichia coli]	1553	2537	0.86	0.0	0.42	WP_001081258.1
filamentous hemagglutinin [Escherichia coli]	1541	2529	0.86	0.0	0.41	WP_032192354.1
filamentous hemagglutinin family N-terminal domain protein [Escherichia coli 95.0943]	1541	1998	0.83	0.0	0.41	EKW33081.1
filamentous hemagglutinin family N-terminal domain protein [Escherichia coli 3-267-03_S3_C2]	1541	3058	0.94	0.0	0.42	KDU01818.1
hemagluttinin repeat family protein [Escherichia coli B104]	1537	2233	0.87	0.0	0.42	ERC97268.1
hemagluttinin repeat family protein [Escherichia coli 99.1781]	1536	2236	0.87	0.0	0.42	ELW25049.1
filamentous hemagglutinin [Citrobacter rodentium]	1536	2689	0.94	0.0	0.41	WP_012908821.1
hypothetical protein [Photorhabdus temperata]	1532	1532	0.82	0.0	0.34	WP_023045880.1
putative adhesin/hemagglutinin/hemolysin [Escherichia coli]	1532	1831	0.87	0.0	0.44	AAQ19127.1
hypothetical protein [Photorhabdus temperata]	1531	1531	0.84	0.0	0.34	WP_036838973.1
putative heme utilization/adhesion exoprotein [Leclercia adecarboxylata ATCC 23216 = NBRC 102595]	1523	2294	0.91	0.0	0.41	KFC95831.1
adhesin HecA family 20-residue repeat (two copies) [Escherichia coli KTE75]	1506	1987	0.81	0.0	0.41	ELE47736.1
Filamentous hemagglutinin [Salmonella enterica subsp. enterica serovar Typhi]	1506	1895	0.88	0.0	0.43	CIM78584.1
conserved hypothetical protein [Escherichia coli B185]	1497	2030	0.87	0.0	0.43	EFF05419.1
filamentous hemagglutinin [Enterobacter cloacae]	1473	2260	0.87	0.0	0.42	WP_046886130.1
hemagluttinin repeat family protein [Escherichia coli B26-2]	1469	2158	0.87	0.0	0.41	ERB92369.1
hypothetical protein [Xenorhabdus cabanillasii]	1362	2764	0.68	0.0	0.54	WP_038263740.1
PalA [Xenorhabdus nematophila F1]	1295	2447	0.87	0.0	0.56	CCW32972.1

## Sheet: CdiI
Table S4.4: taxonomic reports of sequence orthologs of CdiIFRM16 using Blastp method (protein-protein BLAST, default parameters)
Description	Max score	Total score	Query cover	E value	Ident	Accession
conserved protein of unknown function [Xenorhabdus doucetiae]	315	315	1	1e-107	1	CDG16823.1
hypothetical protein [Xenorhabdus doucetiae]	313	313	0.99	9e-107	1	WP_045973342.1
hypothetical protein [Photorhabdus luminescens]	264	264	0.98	1e-87	0.83	WP_046397767.1
hypothetical protein [Photorhabdus luminescens]	236	236	0.99	2e-76	0.72	WP_040154759.1
hypothetical protein [Photorhabdus temperata]	235	235	0.99	6e-76	0.72	WP_021324633.1
hypothetical protein [Photorhabdus asymbiotica]	199	199	0.98	9e-62	0.61	WP_015835124.1
hypothetical protein [Dickeya dianthicola]	184	184	0.98	7e-56	0.55	WP_024106091.1
hypothetical protein [Pseudomonas syringae]	160	160	0.98	1e-46	0.49	WP_024961455.1
hypothetical protein [Pseudomonas syringae]	159	159	0.98	3e-46	0.48	WP_010414776.1
hypothetical protein [Pseudomonas sp. GM102]	157	157	0.98	2e-45	0.47	WP_033036814.1
hypothetical protein [Leclercia adecarboxylata]	156	156	0.98	4e-45	0.48	WP_032613435.1
hypothetical protein [Enterobacter cloacae]	154	154	0.98	4e-44	0.48	WP_046886100.1
hypothetical protein CCOS191_3908 [Pseudomonas sp. CCOS 191]	144	144	0.98	3e-40	0.43	CRI58444.1
hypothetical protein [Ralstonia solanacearum]	143	143	0.98	4e-40	0.45	WP_003277118.1
hypothetical protein [Candidatus Schmidhempelia bombi]	142	142	0.99	1e-39	0.47	WP_024496366.1
hypothetical protein PSYPI_08965 [Pseudomonas syringae pv. pisi str. 1704B]	137	137	0.78	4e-38	0.5	EGH42526.1
hypothetical protein [Pseudomonas sp. CCOS 191]	138	138	0.95	5e-38	0.43	WP_046857875.1
hypothetical protein GASC598P17_003110 [Gilliamella apicola SCGC AB-598-P17]	135	135	1	2e-36	0.45	KES15117.1
hypothetical protein GASC598I20_007060 [Gilliamella apicola SCGC AB-598-I20]	133	133	0.99	5e-36	0.45	KES17015.1
MULTISPECIES: hypothetical protein [Pseudomonas]	130	130	0.98	4e-35	0.41	WP_016775045.1
hypothetical protein [Xanthomonas sp. MUS 060]	121	121	0.98	2e-31	0.37	WP_045739278.1
MULTISPECIES: hypothetical protein [Pseudomonas]	119	119	0.98	2e-30	0.38	WP_019582808.1
hypothetical protein [Pantoea agglomerans]	105	105	0.98	1e-25	0.37	WP_031593179.1
hypothetical protein [Escherichia coli]	105	105	0.98	3e-25	0.39	WP_040075479.1
hypothetical protein [Dickeya dianthicola]	104	104	0.98	6e-25	0.37	WP_029729526.1
hypothetical protein [Herbaspirillum huttiense]	103	103	0.98	9e-25	0.33	WP_039789142.1
immunity protein CdiI [Dickeya dadantii]	102	102	0.98	2e-24	0.37	WP_013318105.1
hypothetical protein [Photorhabdus asymbiotica]	98.2	98.2	0.84	9e-23	0.42	WP_015833313.1
hypothetical protein [Enterobacter cloacae]	95.1	95.1	0.98	1e-21	0.4	WP_021242379.1
hypothetical protein [Pantoea ananatis]	94.4	94.4	0.98	3e-21	0.35	WP_041930716.1
hypothetical protein [Gilliamella apicola]	93.2	93.2	0.67	4e-21	0.45	WP_034904125.1
hypothetical protein [Gilliamella apicola]	92.4	92.4	0.67	7e-21	0.44	WP_034884538.1
